# Supplementary material for: Mitochondrion-Mediated Cell Death through Erk1-Alox5 Independent of Caspase-9 Signaling
Source: Cells. 2022 Sep 29;11(19):3053. doi: 10.3390/cells11193053 (PMC9564198; doi:10.3390/cells11193053)
Supplement: Supplementary file 1 [file cells-11-03053-s001.zip]

Archive with 1 entries (1 files):
- cells-1891236-supplementary.pdf
